# Supplementary material for: Teaching Trauma-Informed Care: A Symposium for Medical Students
Source: MedEdPORTAL. 2020 Dec 30;16:11061. doi: 10.15766/mep_2374-8265.11061 (PMC7780743; doi:10.15766/mep_2374-8265.11061)
Supplement: Supplementary file 1 — TIC-S PowerPoint.pptxStress Health Self-Care Tool.pdfFacilitator Guide.docxEvaluation.docxFacilitator Prep Slides.pptx [file mep_2374-8265.11061-s001.zip]

Archive with 6 entries (6 files):
- _Educational_Summary_Report_11061.pdf
- A. TIC-S PowerPoint.pptx
- B. Stress Health Self-Care Tool.pdf
- C. Facilitator Guide.docx
- D. Evaluation.docx
- E. Facilitator Prep Slides.pptx
